# Supplementary material for: Using a sibling-adoption design to parse genetic and environmental influences on children’s body mass index (BMI)
Source: PLoS One. 2020 Jul 20;15(7):e0236261. doi: 10.1371/journal.pone.0236261 (PMC7371159; doi:10.1371/journal.pone.0236261)
Supplement: S1 Dataset — This dataset contains measures from deidentified subjects including BMI, sex, race, age, home type, whether each child was reared by a biological parent and age-grouped model inclusion information (n = 711). (CSV) [file pone.0236261.s001.csv]

Family_ID	Child_ID	Home_Type	Sex	Race	Ethnicity	BIOreared	Age_Yrs	BMI	lnBMI	MC_Subset	Adol_Subset	Across_Subset
F001	Sub_F001_1	AP	Female	Other	Non-Hispanic	no	12.84599589	26.63140175	3.282091036	0	0	1
F001	Sub_F001_2	AP	Male	Other	Non-Hispanic	no	8.3504449	14.57253999	2.679138935	1	0	1
F001	Sub_F001_3	AP	Male	African American	Non-Hispanic	yes	5.593429158	13.26090375	2.584820139	1	0	1
F002	Sub_F002_1	AP	Female	African American	Non-Hispanic	no	12.12046543	16.82683365	2.822974853	0	1	1
F002	Sub_F002_2	AP	Female	Caucasian	Non-Hispanic	yes	16.43258043	29.95323576	3.399637357	0	1	0
F002	Sub_F002_3	AP	Female	Caucasian	Non-Hispanic	yes	13.5578371	24.90264468	3.21497401	0	1	0
F002	Sub_F002_4	BP	Male	African American	Non-Hispanic	yes	6.907597536	15.68568049	2.752748225	0	0	1
F002	Sub_F002_5	BP	Male	African American	Non-Hispanic	yes	15.69336071	17.27006053	2.848974397	0	1	1
F003	Sub_F003_1	AP	Male	Caucasian	Non-Hispanic	no	13.42915811	23.02821134	3.136720044	0	0	1
F003	Sub_F003_2	AP	Female	Caucasian	Non-Hispanic	no	10.76249144	18.12872148	2.897497503	0	0	1
F004	Sub_F004_1	AP	Male	African American	Non-Hispanic	no	12.55852156	27.46363305	3.312862695	0	1	0
F004	Sub_F004_2	AP	Female	African American	Non-Hispanic	no	13.58247776	19.48540959	2.969665959	0	1	0
F005	Sub_F005_1	AP	Female	Caucasian	Hispanic or Latino	no	13.56057495	20.66774134	3.028574095	0	1	0
F005	Sub_F005_2	BP	Female	Caucasian	Hispanic or Latino	yes	14.78986995	22.72152836	3.123312861	0	1	0
F006	Sub_F006_1	AP	Male	Caucasian	Non-Hispanic	no	8.098562628	14.46644046	2.671831516	1	0	0
F006	Sub_F006_2	BP	Male	Caucasian	Non-Hispanic	yes	7.4770705	20.20481525	3.005920955	1	0	0
F007	Sub_F007_1	AP	Male	Caucasian	Non-Hispanic	no	9.333333333	16.98375775	2.832257461	0	0	1
F007	Sub_F007_2	BP	Female	Caucasian	Non-Hispanic	yes	15.88774812	21.48266408	3.067246288	0	0	1
F008	Sub_F008_1	AP	Male	African American	Non-Hispanic	no	12.24093087	18.29003658	2.906356462	0	1	1
F008	Sub_F008_2	AP	Male	African American	Non-Hispanic	no	10.14099932	16.81446922	2.822239779	0	0	1
F008	Sub_F008_3	BP	Female	African American	Non-Hispanic	yes	14.27789186	22.67393116	3.121215858	0	1	0
F009	Sub_F009_1	AP	Female	Other	Non-Hispanic	no	9.954825458	24.40404815	3.194749026	0	0	1
F009	Sub_F009_2	AP	Male	Other	Non-Hispanic	no	12.30937714	26.33373804	3.270850932	0	0	1
F009	Sub_F009_3	BP	Male	Other	Non-Hispanic	yes	17.13347023	18.13111898	2.897629743	0	0	1
F010	Sub_F010_1	AP	Male	Caucasian	Non-Hispanic	no	14.35181383	19.49277648	2.97004396	0	0	1
F010	Sub_F010_2	AP	Female	Caucasian	Non-Hispanic	no	11.87679672	21.25681047	3.056677337	0	0	1
F010	Sub_F010_3	BP	Female	Caucasian	Non-Hispanic	yes	11.90143738	19.27251777	2.958680131	1	0	1
F010	Sub_F010_4	BP	Male	Caucasian	Non-Hispanic	yes	11.90143738	17.55582536	2.865385824	1	0	1
F011	Sub_F011_1	AP	Female	Caucasian	Non-Hispanic	no	13.71937029	18.24573545	2.903931379	0	1	1
F011	Sub_F011_2	AP	Male	Caucasian	Non-Hispanic	no	12.41615332	23.02821134	3.136720044	0	1	1
F011	Sub_F011_3	BP	Female	Caucasian	Non-Hispanic	yes	11.43600274	15.80865221	2.760557398	1	0	1
F011	Sub_F011_4	BP	Female	Caucasian	Non-Hispanic	yes	7.674195757	17.71400872	2.87435578	1	0	1
F011	Sub_F011_5	BP	Female	Caucasian	Non-Hispanic	yes	5.158110883	16.78333131	2.82038621	1	0	1
F012	Sub_F012_1	AP	Male	Other	Hispanic or Latino	no	10.29431896	22.1425109	3.097499331	1	0	0
F012	Sub_F012_2	AP	Female	Caucasian	Non-Hispanic	no	6.548939083	19.68593217	2.979904278	1	0	0
F013	Sub_F013_1	AP	Male	Caucasian	Non-Hispanic	no	6.855578371	15.56270859	2.744877578	0	0	1
F013	Sub_F013_2	AP	Female	Other	Non-Hispanic	no	15.57289528	21.72881906	3.078639447	0	0	1
F014	Sub_F014_1	AP	Female	Other	Non-Hispanic	no	12.91718002	21.6328925	3.074214957	0	0	1
F014	Sub_F014_2	AP	Female	Caucasian	Non-Hispanic	yes	11.05544148	15.9130845	2.767141695	0	0	1
F015	Sub_F015_1	AP	Male	African American	Non-Hispanic	no	11.93429158	21.52678586	3.069298014	1	0	1
F015	Sub_F015_2	AP	Male	Caucasian	Non-Hispanic	yes	15.05817933	18.50936771	2.918276967	0	0	1
F015	Sub_F015_3	AP	Male	Caucasian	Non-Hispanic	yes	5.675564682	13.88778284	2.631009521	1	0	1
F015	Sub_F015_4	BP	Female	Other	Non-Hispanic	yes	10.98973306	26.5218075	3.277967319	1	0	1
F015	Sub_F015_5	BP	Female	Other	Non-Hispanic	yes	15.38398358	22.43493844	3.110619495	0	0	1
F016	Sub_F016_1	AP	Female	African American	Non-Hispanic	no	9.20465435	16.12066508	2.780101994	1	0	0
F016	Sub_F016_2	BP	Male	African American	Non-Hispanic	yes	7.392197125	17.86222798	2.882688315	1	0	0
F017	Sub_F017_1	AP	Male	Caucasian	Non-Hispanic	no	13.11156742	28.40972719	3.346731593	0	0	1
F017	Sub_F017_2	AP	Female	Other	Non-Hispanic	no	8.503764542	17.94074017	2.887074114	0	0	1
F018	Sub_F018_1	AP	Female	African American	Non-Hispanic	no	7.348391513	17.93541446	2.88677722	1	0	0
F018	Sub_F018_2	BP	Female	African American	Non-Hispanic	yes	7.457905544	12.15180998	2.497478128	1	0	0
F019	Sub_F019_1	AP	Female	Other	Non-Hispanic	no	6.12183436	16.35042434	2.794253851	1	0	0
F019	Sub_F019_2	BP	Male	Other	Non-Hispanic	yes	9.347022583	15.67197716	2.751874223	1	0	0
F019	Sub_F019_3	BP	Female	Other	Non-Hispanic	yes	7.663244353	14.30058999	2.660300794	1	0	0
F020	Sub_F020_1	AP	Female	African American	Non-Hispanic	no	12.34223135	22.86254573	3.129500014	0	0	1
F020	Sub_F020_2	AP	Male	African American	Non-Hispanic	no	11.2991102	30.2860495	3.410687194	0	0	1
F021	Sub_F021_1	AP	Male	Other	Non-Hispanic	no	13.79329227	21.02154629	3.045547926	0	1	1
F021	Sub_F021_2	AP	Male	Caucasian	Non-Hispanic	no	11.77275838	16.15786282	2.782406793	0	0	1
F021	Sub_F021_3	BP	Female	Other	Hispanic or Latino	yes	16.03011636	22.86254573	3.129500014	0	1	0
F022	Sub_F022_1	AP	Male	Other	Non-Hispanic	no	9.702943192	28.34241395	3.344359409	1	0	1
F022	Sub_F022_2	BP	Female	Caucasian	Non-Hispanic	yes	13.86447638	29.95323576	3.399637357	0	0	1
F022	Sub_F022_3	BP	Male	Other	Non-Hispanic	yes	11.8220397	34.27981426	3.534556675	1	0	1
F023	Sub_F023_1	AP	Female	African American	Non-Hispanic	no	13.01574264	25.74715599	3.248324174	0	1	1
F023	Sub_F023_2	AP	Male	Caucasian	Non-Hispanic	yes	11.44421629	15.67197716	2.751874223	0	0	1
F023	Sub_F023_3	BP	Female	African American	Non-Hispanic	yes	12.17522245	19.00597443	2.944753373	0	1	0
F024	Sub_F024_1	AP	Male	Other	Non-Hispanic	no	8.616016425	17.16070799	2.842622351	1	0	0
F024	Sub_F024_2	AP	Female	Caucasian	Non-Hispanic	no	10.52703628	17.66388247	2.871522016	1	0	0
F025	Sub_F025_1	AP	Female	African American	Non-Hispanic	no	10.57631759	20.19732853	3.005550345	1	0	1
F025	Sub_F025_2	AP	Male	Caucasian	Hispanic or Latino	no	14.0752909	16.98234314	2.832174165	0	1	1
F025	Sub_F025_3	AP	Male	Caucasian	Hispanic or Latino	no	13.01026694	30.86821566	3.429727035	0	1	1
F025	Sub_F025_4	AP	Male	Caucasian	Hispanic or Latino	no	11.81108829	20.8997921	3.039739212	1	0	1
F026	Sub_F026_1	AP	Female	Caucasian	Non-Hispanic	no	13.13347023	17.5720015	2.866306811	0	0	1
F026	Sub_F026_2	AP	Male	Caucasian	Non-Hispanic	no	7.79192334	19.19181063	2.954483658	0	0	1
F026	Sub_F026_3	BP	Male	Caucasian	Non-Hispanic	yes	7.586584531	17.56626904	2.865980531	1	0	1
F026	Sub_F026_4	BP	Female	Caucasian	Non-Hispanic	yes	6.028747433	22.3969351	3.108924124	1	0	1
F027	Sub_F027_1	AP	Male	Caucasian	Hispanic or Latino	no	9.659137575	14.46642483	2.671830435	0	0	1
F027	Sub_F027_2	BP	Male	Other	Hispanic or Latino	yes	13.38809035	29.75953465	3.393149573	0	1	1
F027	Sub_F027_3	BP	Female	African American	Non-Hispanic	yes	12.25188228	20.90253029	3.039870218	0	1	0
F028	Sub_F028_1	AP	Male	Other	Non-Hispanic	no	12.77481178	15.1479964	2.717868272	0	1	0
F028	Sub_F028_2	AP	Female	Other	Non-Hispanic	no	14.45585216	14.52621914	2.675955233	0	1	0
F029	Sub_F029_1	AP	Female	Caucasian	Non-Hispanic	no	9.475701575	15.81246411	2.760798497	1	0	0
F029	Sub_F029_2	AP	Male	Caucasian	Non-Hispanic	no	7.394934976	17.56940457	2.866159013	1	0	0
F030	Sub_F030_1	AP	Male	Caucasian	Non-Hispanic	no	8.473648183	16.71983368	2.81659566	0	0	1
F030	Sub_F030_2	AP	Male	Caucasian	Non-Hispanic	yes	16.21355236	19.99840729	2.995652635	0	0	1
F031	Sub_F031_1	AP	Male	Caucasian	Non-Hispanic	no	9.127994525	19.05839951	2.947507924	1	0	1
F031	Sub_F031_2	AP	Male	Caucasian	Non-Hispanic	no	15.58658453	21.6328925	3.074214957	0	0	1
F031	Sub_F031_3	AP	Male	Caucasian	Non-Hispanic	no	10.29158111	27.16972973	3.302103476	1	0	1
F032	Sub_F032_1	AP	Female	Caucasian	Non-Hispanic	no	12.15605749	20.90253029	3.039870218	0	1	0
F032	Sub_F032_2	BP	Male	Caucasian	Non-Hispanic	yes	17.85900068	24.01173937	3.178542851	0	1	0
F033	Sub_F033_1	AP	Male	Caucasian	Non-Hispanic	no	8.958247775	19.52272099	2.971578966	1	0	0
F033	Sub_F033_2	AP	Female	Caucasian	Non-Hispanic	no	6.789869953	21.5225206	3.069099857	1	0	0
F034	Sub_F034_1	AP	Male	Caucasian	Non-Hispanic	no	7.16495551	12.33086402	2.512105389	1	0	1
F034	Sub_F034_2	BP	Female	Other	Non-Hispanic	yes	9.7357974	25.28874844	3.230359571	1	0	1
F034	Sub_F034_3	BP	Female	Other	Non-Hispanic	yes	14.29979466	32.19046438	3.471670271	0	0	1
F035	Sub_F035_1	AP	Female	African American	Non-Hispanic	no	14.36002738	15.6199413	2.748548386	0	1	0
F035	Sub_F035_2	AP	Female	Other	Non-Hispanic	no	16.5284052	20.98231653	3.043680013	0	1	0
F036	Sub_F036_1	AP	Male	Caucasian	Non-Hispanic	no	13.99315538	16.59694738	2.809218786	0	0	1
F036	Sub_F036_2	BP	Female	Caucasian	Hispanic or Latino	yes	7.082819987	16.78333131	2.82038621	0	0	1
F037	Sub_F037_1	AP	Male	Caucasian	Non-Hispanic	no	13.0294319	17.37553475	2.855063168	0	0	1
F037	Sub_F037_2	AP	Male	Caucasian	Non-Hispanic	no	8.454483233	15.26778547	2.725745084	0	0	1
F038	Sub_F038_1	AP	Male	African American	Non-Hispanic	no	9.445585217	32.92206584	3.494143127	1	0	0
F038	Sub_F038_2	AP	Male	African American	Non-Hispanic	no	7.137577002	24.66122152	3.205232031	1	0	0
F038	Sub_F038_3	BP	Female	African American	Non-Hispanic	yes	8.383299108	16.81621649	2.822343688	1	0	0
F039	Sub_F039_1	AP	Male	Caucasian	Non-Hispanic	no	12.90349076	17.57672515	2.866575592	0	1	0
F039	Sub_F039_2	AP	Male	Caucasian	Non-Hispanic	no	17.84531143	31.19326223	3.440202117	0	1	0
F040	Sub_F040_1	AP	Male	Caucasian	Non-Hispanic	no	13.9137577	20.59772479	3.025180623	0	0	1
F040	Sub_F040_2	AP	Female	Caucasian	Non-Hispanic	no	11.26899384	19.50478429	2.970659784	0	0	1
F041	Sub_F041_1	AP	Female	Caucasian	Non-Hispanic	no	9.127994525	15.13720275	2.717155472	0	0	1
F041	Sub_F041_2	AP	Male	Caucasian	Non-Hispanic	no	12.17522245	16.66245413	2.813157933	0	0	1
F042	Sub_F042_1	AP	Male	Other	Non-Hispanic	no	9.4017796	17.31164066	2.851379146	0	0	1
F042	Sub_F042_2	AP	Male	Caucasian	Non-Hispanic	no	12.33675565	24.79961221	3.210828016	0	0	1
F043	Sub_F043_1	AP	Male	Other	Hispanic or Latino	no	7.520876113	15.08060589	2.71340954	1	0	0
F043	Sub_F043_2	BP	Male	Other	Hispanic or Latino	yes	8.161533197	18.61001371	2.923699807	1	0	0
F043	Sub_F043_3	BP	Female	Caucasian	Non-Hispanic	yes	5.319644079	15.58995633	2.746626882	1	0	0
F044	Sub_F044_1	AP	Female	Caucasian	Non-Hispanic	no	13.33333333	21.9480439	3.088678019	0	1	1
F044	Sub_F044_2	AP	Female	Caucasian	Non-Hispanic	no	16.12046543	21.7893287	3.081420341	0	1	0
F044	Sub_F044_3	BP	Male	Caucasian	Non-Hispanic	yes	16.21081451	29.83703344	3.395750355	0	1	1
F044	Sub_F044_4	BP	Male	Caucasian	Non-Hispanic	yes	9.360711842	16.76953486	2.819563839	1	0	1
F044	Sub_F044_5	BP	Female	Caucasian	Non-Hispanic	yes	7.572895278	16.17302835	2.783344938	1	0	1
F045	Sub_F045_1	AP	Female	Caucasian	Non-Hispanic	no	11.73169063	16.87365615	2.825753598	0	0	1
F045	Sub_F045_2	AP	Female	Caucasian	Non-Hispanic	no	15.47980835	23.43563354	3.154257665	0	0	1
F046	Sub_F046_1	AP	Male	Other	Non-Hispanic	no	11.53182752	23.17244039	3.142963658	0	0	1
F046	Sub_F046_2	BP	Female	African American	Non-Hispanic	yes	15.11293634	20.65951166	3.028175826	0	0	1
F047	Sub_F047_1	AP	Female	Caucasian	Non-Hispanic	no	11.62491444	17.16772925	2.843031415	1	0	0
F047	Sub_F047_2	BP	Female	Caucasian	Non-Hispanic	yes	11.08829569	16.38067581	2.796102336	1	0	0
F047	Sub_F047_3	BP	Male	Caucasian	Non-Hispanic	yes	7.630390143	20.7253902	3.031359528	1	0	0
F048	Sub_F048_1	AP	Male	African American	Non-Hispanic	no	12.50102669	18.36114099	2.910236529	0	1	1
F048	Sub_F048_2	AP	Male	Other	Non-Hispanic	no	14.51882273	20.34343189	3.012758103	0	1	0
F048	Sub_F048_3	BP	Male	African American	Non-Hispanic	yes	8.70910335	24.32764727	3.191613451	0	0	1
F049	Sub_F049_1	AP	Female	Other	Hispanic or Latino	no	9.448323067	16.38067581	2.796102336	1	0	1
F049	Sub_F049_2	AP	Male	Caucasian	Non-Hispanic	yes	16.78302533	18.82846971	2.935370071	0	0	1
F049	Sub_F049_3	AP	Male	Caucasian	Non-Hispanic	yes	8.763860367	15.67781713	2.752246792	1	0	1
F049	Sub_F049_4	BP	Male	Other	Non-Hispanic	yes	7.79192334	14.22533311	2.655024397	1	0	0
F050	Sub_F050_1	AP	Male	Caucasian	Non-Hispanic	no	7.329226558	13.2450381	2.583622999	1	0	0
F050	Sub_F050_2	BP	Female	Caucasian	Non-Hispanic	yes	7.362080767	19.52274207	2.971580046	1	0	0
F050	Sub_F050_3	BP	Female	Caucasian	Non-Hispanic	yes	7.542778918	16.98375775	2.832257461	1	0	0
F051	Sub_F051_1	AP	Female	Caucasian	Non-Hispanic	no	14.06160164	20.17530435	3.0044593	0	1	1
F051	Sub_F051_2	AP	Male	Caucasian	Non-Hispanic	no	16.24093087	21.69966068	3.077296624	0	1	0
F051	Sub_F051_3	BP	Male	Caucasian	Non-Hispanic	yes	5.242984258	15.61637206	2.748319855	0	0	1
F052	Sub_F052_1	AP	Male	Caucasian	Non-Hispanic	no	9.412731008	15.55192617	2.7441845	0	0	1
F052	Sub_F052_2	AP	Female	Caucasian	Non-Hispanic	no	13.68925393	20.36065288	3.013604258	0	0	1
F053	Sub_F053_1	AP	Female	Caucasian	Hispanic or Latino	no	7.249828884	23.0606385	3.138127203	1	0	0
F053	Sub_F053_2	BP	Male	Other	Hispanic or Latino	yes	10.05338809	20.8997921	3.039739212	1	0	0
F054	Sub_F054_1	AP	Male	Caucasian	Non-Hispanic	no	12.09582478	23.42587276	3.153841085	0	1	0
F054	Sub_F054_2	AP	Male	Caucasian	Non-Hispanic	no	15.69062286	18.13111898	2.897629743	0	1	0
F055	Sub_F055_1	AP	Male	Other	Non-Hispanic	no	12.88980151	13.89996122	2.63188605	0	0	1
F055	Sub_F055_2	AP	Male	Caucasian	Hispanic or Latino	no	6.518822724	14.44922782	2.670640975	0	0	1
F056	Sub_F056_1	AP	Male	Caucasian	Hispanic or Latino	no	12.59958933	22.86254573	3.129500014	0	0	1
F056	Sub_F056_2	AP	Female	Caucasian	Hispanic or Latino	no	11.11019849	17.93543383	2.8867783	1	0	1
F056	Sub_F056_3	AP	Male	Caucasian	Hispanic or Latino	no	9.702943192	18.2007509	2.901462851	1	0	1
F056	Sub_F056_4	AP	Female	Caucasian	Non-Hispanic	yes	6.773442848	14.95242244	2.704873323	1	0	1
F057	Sub_F057_1	AP	Male	Caucasian	Non-Hispanic	no	9.771389458	21.48264088	3.067245208	0	0	1
F057	Sub_F057_2	BP	Male	Caucasian	Non-Hispanic	yes	16.5284052	29.00979037	3.367633372	0	1	1
F057	Sub_F057_3	BP	Female	Caucasian	Non-Hispanic	yes	12.06023272	17.89630197	2.884594098	0	1	1
F058	Sub_F058_1	AP	Male	Other	Hispanic or Latino	no	13.24572211	17.9738212	2.888916321	0	1	0
F058	Sub_F058_2	AP	Male	Other	Hispanic or Latino	no	13.24572211	18.58154225	2.922168736	0	1	0
F059	Sub_F059_1	AP	Female	Other	Non-Hispanic	no	11.8384668	19.95317014	2.993388035	1	0	1
F059	Sub_F059_2	AP	Male	Other	Non-Hispanic	no	15.60301163	17.48549648	2.861371765	0	0	1
F059	Sub_F059_3	BP	Male	Other	Non-Hispanic	yes	10.91854894	18.27979416	2.905796306	1	0	0
F060	Sub_F060_1	AP	Female	Caucasian	Non-Hispanic	no	13.14715948	18.88124772	2.938169245	0	0	1
F060	Sub_F060_2	BP	Male	Caucasian	Non-Hispanic	yes	9.316906225	16.59027629	2.808816758	0	0	1
F061	Sub_F061_1	AP	Female	Other	Non-Hispanic	no	11.71252567	21.52678586	3.069298014	0	0	1
F061	Sub_F061_2	AP	Female	Caucasian	Non-Hispanic	no	14.73237508	19.85249948	2.988329918	0	0	1
F062	Sub_F062_1	AP	Female	Caucasian	Non-Hispanic	no	8.845995892	13.5153596	2.603826787	1	0	1
F062	Sub_F062_2	AP	Male	Caucasian	Non-Hispanic	no	14.49965777	23.2633127	3.146877557	0	1	1
F062	Sub_F062_3	AP	Male	Caucasian	Non-Hispanic	no	12.46817248	18.51673276	2.918674797	0	1	1
F062	Sub_F062_4	BP	Male	Caucasian	Non-Hispanic	yes	6.050650239	14.06138012	2.643432041	1	0	0
F063	Sub_F063_1	AP	Male	Caucasian	Non-Hispanic	no	9.095140317	14.87484839	2.699671759	1	0	0
F063	Sub_F063_2	AP	Male	Other	Non-Hispanic	no	7.225188228	12.2985832	2.509484069	1	0	0
F063	Sub_F063_3	BP	Female	Caucasian	Non-Hispanic	yes	6.428473648	15.9486353	2.769373264	1	0	0
F064	Sub_F064_1	AP	Female	Other	Hispanic or Latino	no	12.8678987	17.16772925	2.843031415	0	0	1
F064	Sub_F064_2	AP	Female	Caucasian	Non-Hispanic	yes	11.08829569	16.96662395	2.831248117	0	0	1
F065	Sub_F065_1	AP	Female	Caucasian	Non-Hispanic	no	12.56947297	20.19732853	3.005550345	0	1	1
F065	Sub_F065_2	AP	Male	Caucasian	Non-Hispanic	yes	12.14510609	13.63092971	2.612341454	0	1	0
F065	Sub_F065_3	BP	Female	Caucasian	Non-Hispanic	no	6.995208761	15.9486353	2.769373264	0	0	1
F066	Sub_F066_1	AP	Female	Caucasian	Non-Hispanic	no	8.755646817	19.47559574	2.969162181	1	0	0
F066	Sub_F066_2	BP	Female	Caucasian	Non-Hispanic	yes	10.96235455	20.48179625	3.019536504	1	0	0
F066	Sub_F066_3	BP	Male	Caucasian	Non-Hispanic	yes	7.622176592	16.90069726	2.827354879	1	0	0
F066	Sub_F066_4	BP	Male	Caucasian	Non-Hispanic	yes	5.097878166	17.50511333	2.862493029	1	0	0
F067	Sub_F067_1	AP	Female	Caucasian	Non-Hispanic	no	13.30869268	20.50617935	3.020726272	0	0	1
F067	Sub_F067_2	AP	Female	Caucasian	Non-Hispanic	no	10.36550308	16.71983368	2.81659566	0	0	1
F068	Sub_F068_1	AP	Male	Other	Non-Hispanic	no	10.13826147	15.75391625	2.757088985	1	0	0
F068	Sub_F068_2	AP	Male	Other	Non-Hispanic	no	6.168377823	16.59242854	2.808946479	1	0	0
F068	Sub_F068_3	AP	Female	African American	Non-Hispanic	no	5.760438056	13.68874214	2.616573753	1	0	0
F069	Sub_F069_1	AP	Male	African American	Non-Hispanic	no	11.76454483	16.09283991	2.778374447	1	0	1
F069	Sub_F069_2	AP	Female	Other	Non-Hispanic	no	15.47980835	22.10671156	3.095881253	0	1	1
F069	Sub_F069_3	AP	Male	African American	Non-Hispanic	no	13.12525668	35.26194861	3.562804439	0	1	1
F069	Sub_F069_4	BP	Female	African American	Non-Hispanic	yes	6.770704997	12.65524211	2.538071525	1	0	1
F069	Sub_F069_5	BP	Male	African American	Non-Hispanic	yes	17.44832307	19.76621341	2.983974087	0	0	1
F070	Sub_F070_1	AP	Female	Caucasian	Non-Hispanic	no	13.24845996	18.47293695	2.916306793	0	1	1
F070	Sub_F070_2	AP	Female	Caucasian	Non-Hispanic	yes	15.17316906	24.09105186	3.181840479	0	1	0
F070	Sub_F070_3	AP	Female	Caucasian	Non-Hispanic	yes	15.17316906	24.88891745	3.214422622	0	1	0
F070	Sub_F070_4	BP	Female	Caucasian	Non-Hispanic	yes	9.828884325	15.67484407	2.752057139	0	0	1
F071	Sub_F071_1	AP	Male	African American	Non-Hispanic	no	12.63518138	32.57704461	3.483607887	0	1	1
F071	Sub_F071_2	AP	Male	Other	Non-Hispanic	no	7.813826147	22.86767813	3.129724478	0	0	1
F071	Sub_F071_3	BP	Male	African American	Non-Hispanic	yes	17.44558522	20.84535616	3.037131197	0	1	0
F071	Sub_F071_4	BP	Male	African American	Non-Hispanic	yes	15.72073922	38.74053707	3.656886521	0	1	0
F071	Sub_F071_5	BP	Female	African American	Non-Hispanic	yes	14.47501711	36.9595887	3.609825118	0	1	0
F072	Sub_F072_1	AP	Female	Other	Hispanic or Latino	no	8.944558525	15.6778002	2.752245712	1	0	1
F072	Sub_F072_2	AP	Female	Caucasian	Non-Hispanic	yes	16.1779603	16.82147524	2.822656358	0	0	1
F072	Sub_F072_3	AP	Male	Caucasian	Non-Hispanic	yes	11.137577	15.49359272	2.740426566	1	0	1
F073	Sub_F073_1	AP	Female	Other	Non-Hispanic	no	13.47296373	19.05289543	2.947219081	0	1	0
F073	Sub_F073_2	AP	Female	Caucasian	Non-Hispanic	no	16.59958933	23.02821134	3.136720044	0	1	0
F074	Sub_F074_1	AP	Male	Caucasian	Non-Hispanic	no	13.71389459	18.61001371	2.923699807	0	1	0
F074	Sub_F074_2	AP	Male	Caucasian	Non-Hispanic	no	13.71389459	19.73948626	2.982621008	0	1	0
F075	Sub_F075_1	AP	Female	Other	Non-Hispanic	no	13.41546886	23.5596316	3.159534722	0	0	1
F075	Sub_F075_2	BP	Female	Other	Hispanic or Latino	yes	6.346338124	17.57672515	2.866575592	0	0	1
F076	Sub_F076_1	AP	Male	Other	Hispanic or Latino	no	9.180013692	17.56996747	2.866191051	1	0	0
F076	Sub_F076_2	AP	Female	Caucasian	Non-Hispanic	no	7.452429843	17.08848279	2.838404716	1	0	0
F077	Sub_F077_1	AP	Male	Caucasian	Non-Hispanic	no	14.16563998	28.53245706	3.351042283	0	1	0
F077	Sub_F077_2	AP	Male	Caucasian	Hispanic or Latino	no	17.44558522	18.59970916	2.923145944	0	1	0
F078	Sub_F078_1	AP	Male	Other	Non-Hispanic	no	9.155373033	16.64066856	2.811849612	1	0	0
F078	Sub_F078_2	BP	Male	Other	Non-Hispanic	yes	11.46338124	17.48704798	2.861460491	1	0	0
F079	Sub_F079_1	AP	Male	Other	Non-Hispanic	no	9.787816567	18.29003658	2.906356462	1	0	0
F079	Sub_F079_2	BP	Male	African American	Non-Hispanic	yes	7.915126626	16.99959749	2.833189667	1	0	0
F079	Sub_F079_3	BP	Male	African American	Non-Hispanic	yes	7.482546201	23.72857896	3.166680185	1	0	0
F080	Sub_F080_1	AP	Male	Caucasian	Non-Hispanic	no	7.23613963	19.03350106	2.94620064	1	0	0
F080	Sub_F080_2	BP	Male	Caucasian	Non-Hispanic	yes	7.436002738	15.7683686	2.758005946	1	0	0
F081	Sub_F081_1	AP	Female	Caucasian	Non-Hispanic	no	8.941820667	16.90069726	2.827354879	0	0	1
F081	Sub_F081_2	AP	Male	Caucasian	Non-Hispanic	yes	13.2073922	19.20453841	2.955146627	0	0	1
F082	Sub_F082_1	AP	Male	African American	Non-Hispanic	no	8.443531825	15.91769752	2.767431542	1	0	0
F082	Sub_F082_2	AP	Male	African American	Non-Hispanic	no	10.42847365	18.82640921	2.935260629	1	0	0
F082	Sub_F082_3	BP	Female	African American	Non-Hispanic	yes	7.906913073	24.80013894	3.210849256	1	0	0
F083	Sub_F083_1	BP	Male	Other	Hispanic or Latino	yes	11.44695414	23.0606634	3.138128283	1	0	0
F083	Sub_F083_2	BP	Male	Other	Non-Hispanic	yes	7.378507872	20.44937552	3.017952345	1	0	0
F084	Sub_F084_1	AP	Female	African American	Non-Hispanic	no	8.714579058	18.61001371	2.923699807	0	0	1
F084	Sub_F084_2	AP	Male	African American	Non-Hispanic	no	13.02395619	16.96575597	2.831196958	0	0	1
F085	Sub_F085_1	AP	Male	Caucasian	Hispanic or Latino	no	12.70910335	21.72881906	3.078639447	0	0	1
F085	Sub_F085_2	BP	Male	Other	Non-Hispanic	yes	8.8569473	13.73181653	2.619715515	0	0	1
F086	Sub_F086_1	AP	Male	Caucasian	Non-Hispanic	no	6.893908282	16.218414	2.786147263	0	0	1
F086	Sub_F086_2	BP	Female	Caucasian	Non-Hispanic	yes	14.18206708	12.16777079	2.498790718	0	0	1
F087	Sub_F087_1	AP	Male	Caucasian	Non-Hispanic	no	12.90622861	22.04693034	3.093173379	0	1	0
F087	Sub_F087_2	AP	Male	Caucasian	Non-Hispanic	no	12.64339493	22.31420185	3.10522333	0	1	0
F088	Sub_F088_1	AP	Male	Caucasian	Non-Hispanic	no	13.34702258	21.03354207	3.046118405	0	0	1
F088	Sub_F088_2	AP	Male	Caucasian	Non-Hispanic	no	8.824093083	14.62383533	2.682652754	0	0	1
F089	Sub_F089_1	AP	Male	Caucasian	Non-Hispanic	no	13.43463381	17.75426783	2.876625928	0	1	0
F089	Sub_F089_2	AP	Female	Caucasian	Non-Hispanic	yes	12.88980151	15.80865221	2.760557398	0	1	0
F090	Sub_F090_1	AP	Male	African American	Non-Hispanic	no	10.52977413	17.84194323	2.881552047	1	0	1
F090	Sub_F090_2	AP	Female	Caucasian	Non-Hispanic	yes	16.13963039	25.04468738	3.220661724	0	0	1
F090	Sub_F090_3	AP	Male	African American	Non-Hispanic	no	9.683778233	17.27011799	2.848977724	1	0	1
F090	Sub_F090_4	BP	Male	African American	Non-Hispanic	yes	12.13963039	17.75426783	2.876625928	0	0	1
F091	Sub_F091_1	AP	Male	Caucasian	Non-Hispanic	no	9.3963039	17.01982642	2.834378925	1	0	0
F091	Sub_F091_2	AP	Female	Caucasian	Non-Hispanic	no	8.251882273	15.7683686	2.758005946	1	0	0
F092	Sub_F092_1	AP	Male	Caucasian	Non-Hispanic	no	13.99041753	21.96570623	3.089482429	0	0	1
F092	Sub_F092_2	BP	Female	Other	Non-Hispanic	yes	7.537303217	17.50511333	2.862493029	0	0	1
F093	Sub_F093_1	AP	Female	Caucasian	Hispanic or Latino	no	9.152635183	15.51962394	2.742105284	1	0	0
F093	Sub_F093_2	BP	Female	Caucasian	Non-Hispanic	yes	7.734428473	13.48033136	2.601231687	1	0	0
F093	Sub_F093_3	BP	Female	Caucasian	Non-Hispanic	yes	7.734428473	13.01549235	2.566140367	1	0	0
F094	Sub_F094_1	AP	Male	African American	Non-Hispanic	no	11.62765229	15.80452642	2.760296381	1	0	1
F094	Sub_F094_2	AP	Male	Caucasian	Non-Hispanic	yes	10.88843258	15.14768557	2.717847753	1	0	0
F094	Sub_F094_3	BP	Male	African American	Non-Hispanic	yes	14.12183436	30.40955909	3.414757003	0	0	1
F095	Sub_F095_1	AP	Male	Caucasian	Non-Hispanic	no	9.965776867	20.49412398	3.02013821	1	0	0
F095	Sub_F095_2	AP	Female	Caucasian	Non-Hispanic	no	6.595482546	16.73973824	2.817785428	1	0	0
F096	Sub_F096_1	AP	Female	Caucasian	Non-Hispanic	no	13.17180013	16.94725566	2.830105913	0	1	1
F096	Sub_F096_2	AP	Male	Caucasian	Non-Hispanic	yes	12.26009583	23.02821134	3.136720044	0	1	1
F096	Sub_F096_3	AP	Female	Caucasian	Non-Hispanic	yes	9.295003425	15.67484407	2.752057139	0	0	1
F097	Sub_F097_1	AP	Female	Caucasian	Non-Hispanic	no	6.896646133	13.88776784	2.631008441	0	0	1
F097	Sub_F097_2	BP	Female	Caucasian	Non-Hispanic	yes	12.15879534	27.43505487	3.311821571	0	0	1
F098	Sub_F098_1	AP	Female	Other	Non-Hispanic	no	10.13826147	15.6935046	2.753246907	1	0	1
F098	Sub_F098_2	AP	Male	Other	Non-Hispanic	no	6.800821355	12.73099151	2.544039297	1	0	0
F098	Sub_F098_3	BP	Female	Other	Non-Hispanic	yes	16.08213553	24.27616305	3.189494924	0	1	1
F098	Sub_F098_4	BP	Male	Other	Non-Hispanic	yes	14.13826147	18.75441373	2.931429124	0	1	1
F099	Sub_F099_1	AP	Female	Caucasian	Non-Hispanic	no	12.58863792	22.57177546	3.116700252	0	1	0
F099	Sub_F099_2	AP	Female	Caucasian	Non-Hispanic	no	16.14236824	20.8506417	3.037384725	0	1	0
F100	Sub_F100_1	AP	Male	Caucasian	Hispanic or Latino	no	12.77481178	21.217446	3.054823768	0	1	1
F100	Sub_F100_2	AP	Male	Caucasian	Non-Hispanic	no	16.61327858	21.9480439	3.088678019	0	1	1
F100	Sub_F100_3	AP	Female	Caucasian	Hispanic or Latino	no	7.600273785	19.03352162	2.94620172	0	0	1
F101	Sub_F101_1	AP	Male	Other	Non-Hispanic	no	12.75838467	18.63756892	2.925179378	0	1	0
F101	Sub_F101_2	BP	Male	African American	Non-Hispanic	yes	17.37440109	26.24790956	3.26758635	0	1	0
F101	Sub_F101_3	BP	Male	African American	Non-Hispanic	yes	16.00821355	29.75787729	3.39309388	0	1	0
F102	Sub_F102_1	AP	Female	Caucasian	Non-Hispanic	no	13.38809035	17.37553475	2.855063168	0	1	0
F102	Sub_F102_2	BP	Male	Caucasian	Non-Hispanic	yes	15.73990418	22.80716932	3.12707493	0	1	0
F103	Sub_F103_1	AP	Male	Other	Non-Hispanic	no	12.84052019	16.64982754	2.812399858	0	0	1
F103	Sub_F103_2	AP	Male	Caucasian	Non-Hispanic	no	11.55099248	16.15786282	2.782406793	1	0	1
F103	Sub_F103_3	AP	Female	African American	Hispanic or Latino	no	7.326488707	18.46076163	2.915647487	1	0	1
F104	Sub_F104_1	AP	Male	Caucasian	Non-Hispanic	no	13.81245723	22.00320981	3.091188343	0	0	1
F104	Sub_F104_2	AP	Female	Other	Non-Hispanic	yes	6.209445585	15.28410883	2.72681365	0	0	1
F105	Sub_F105_1	AP	Female	Caucasian	Non-Hispanic	no	10.15195072	13.98422577	2.637929964	1	0	0
F105	Sub_F105_2	AP	Female	Caucasian	Non-Hispanic	no	8.372347708	18.25165619	2.904255826	1	0	0
F105	Sub_F105_3	AP	Female	Caucasian	Non-Hispanic	no	5.119780972	22.3969351	3.108924124	1	0	0
F106	Sub_F106_1	AP	Female	Caucasian	Non-Hispanic	no	9.694729633	18.02099268	2.891537338	1	0	0
F106	Sub_F106_2	AP	Female	Caucasian	Non-Hispanic	yes	6.340862423	14.64727096	2.684254036	1	0	0
F107	Sub_F107_1	AP	Male	Caucasian	Non-Hispanic	no	14.41204654	19.13678952	2.951612635	0	1	1
F107	Sub_F107_2	AP	Male	Caucasian	Non-Hispanic	yes	13.68104038	18.88124772	2.938169245	0	1	1
F107	Sub_F107_3	AP	Female	Caucasian	Non-Hispanic	yes	8.68720055	18.15777392	2.899098784	0	0	1
F107	Sub_F107_4	BP	Female	Caucasian	Non-Hispanic	yes	7.457905544	19.09648726	2.949504405	0	0	1
F108	Sub_F108_1	AP	Male	Caucasian	Hispanic or Latino	no	9.462012317	13.7318017	2.619714435	0	0	1
F108	Sub_F108_2	BP	Male	Other	Hispanic or Latino	yes	13.35797399	28.19167322	3.339026658	0	0	1
F109	Sub_F109_1	AP	Female	Caucasian	Non-Hispanic	no	12.6954141	20.19732853	3.005550345	0	1	1
F109	Sub_F109_2	AP	Male	Caucasian	Non-Hispanic	no	6.850102669	14.88937461	2.700647845	0	0	1
F109	Sub_F109_3	BP	Male	Caucasian	Non-Hispanic	yes	14.6201232	17.55843512	2.865534468	0	1	0
F110	Sub_F110_1	AP	Male	Caucasian	Non-Hispanic	no	13.44284737	16.64393329	2.812045783	0	1	1
F110	Sub_F110_2	AP	Male	Caucasian	Non-Hispanic	no	13.44284737	31.61730442	3.453704579	0	1	1
F110	Sub_F110_3	AP	Female	Caucasian	Non-Hispanic	no	10.51608488	19.77080196	2.984206201	1	0	1
F110	Sub_F110_4	AP	Female	Caucasian	Non-Hispanic	no	10.37919233	14.13812997	2.648875401	1	0	1
F111	Sub_F111_1	AP	Female	African American	Non-Hispanic	no	13.2073922	24.79961221	3.210828016	0	0	1
F111	Sub_F111_2	AP	Male	Other	Non-Hispanic	no	9.04859685	19.50080453	2.970455723	0	0	1
F111	Sub_F111_3	BP	Male	African American	Non-Hispanic	yes	5.503080083	11.8115593	2.469078654	0	0	1
F112	Sub_F112_1	AP	Male	Other	Non-Hispanic	no	7.82477755	22.10088794	3.095617786	1	0	1
F112	Sub_F112_2	BP	Male	African American	Non-Hispanic	yes	7.351129363	16.55028896	2.806403561	1	0	1
F112	Sub_F112_3	BP	Female	African American	Non-Hispanic	yes	17.48117728	19.73948626	2.982621008	0	0	1
F113	Sub_F113_1	AP	Male	Caucasian	Non-Hispanic	no	13.07871321	21.95073114	3.088800448	0	1	0
F113	Sub_F113_2	AP	Male	Caucasian	Non-Hispanic	no	15.61943874	20.52645239	3.021714415	0	1	0
F114	Sub_F114_1	AP	Male	Caucasian	Hispanic or Latino	no	12.58590007	14.99783	2.707905524	0	1	1
F114	Sub_F114_2	AP	Female	Caucasian	Hispanic or Latino	no	6.721423683	18.4478748	2.914949177	0	0	1
F114	Sub_F114_3	BP	Male	Other	Hispanic or Latino	yes	6.302532512	18.00393722	2.890590468	0	0	1
F114	Sub_F114_4	BP	Male	Other	Hispanic or Latino	yes	16.56399726	24.32764727	3.191613451	0	1	1
F114	Sub_F114_5	BP	Female	Other	Hispanic or Latino	yes	15.02532512	43.90146227	3.781947629	0	1	1
F115	Sub_F115_1	AP	Female	Caucasian	Non-Hispanic	no	6.92128679	18.921483	2.940297943	1	0	0
F115	Sub_F115_2	BP	Female	Caucasian	Non-Hispanic	yes	9.541409992	24.44100835	3.196262392	1	0	1
F115	Sub_F115_3	BP	Female	Caucasian	Non-Hispanic	yes	16.90622861	36.66799805	3.601904387	0	0	1
F116	Sub_F116_1	AP	Male	Caucasian	Non-Hispanic	no	8.87611225	14.52620345	2.675954153	0	0	1
F116	Sub_F116_2	AP	Female	Other	Non-Hispanic	no	16.92539357	20.46804444	3.018864862	0	0	1
F117	Sub_F117_1	AP	Female	Caucasian	Non-Hispanic	no	13.23750856	26.63140175	3.282091036	0	0	1
F117	Sub_F117_2	AP	Male	Caucasian	Non-Hispanic	no	9.891854892	16.39529918	2.796994658	0	0	1
F117	Sub_F117_3	BP	Male	Caucasian	Non-Hispanic	yes	6.075290897	17.57672515	2.866575592	0	0	1
F118	Sub_F118_1	AP	Female	Caucasian	Non-Hispanic	no	12.88432581	18.65583731	2.92615909	0	1	1
F118	Sub_F118_2	AP	Female	Caucasian	Non-Hispanic	no	16.45722108	19.83935653	2.987667668	0	1	0
F118	Sub_F118_3	BP	Female	Caucasian	Non-Hispanic	yes	9.664613275	19.28858727	2.959513588	0	0	1
F119	Sub_F119_1	AP	Female	Caucasian	Non-Hispanic	no	13.10335387	20.11904024	3.001666642	0	0	1
F119	Sub_F119_2	AP	Male	Caucasian	Non-Hispanic	no	9.582477758	14.62985447	2.683064268	0	0	1
F120	Sub_F120_1	AP	Female	Caucasian	Non-Hispanic	no	13.88911704	15.81866109	2.761190325	0	1	0
F120	Sub_F120_2	AP	Female	Caucasian	Non-Hispanic	no	12.61054073	21.67796102	3.076296123	0	1	0
F121	Sub_F121_1	AP	Male	Caucasian	Non-Hispanic	no	13.02669404	19.96882384	2.994172249	0	0	1
F121	Sub_F121_2	BP	Female	Caucasian	Non-Hispanic	yes	6.92128679	15.97095026	2.770771463	0	0	1
F122	Sub_F122_1	AP	Female	Caucasian	Non-Hispanic	no	11.84394251	18.60081497	2.923205395	1	0	1
F122	Sub_F122_2	AP	Male	Caucasian	Non-Hispanic	no	14.53798768	15.79158901	2.759477457	0	0	1
F122	Sub_F122_3	BP	Female	Caucasian	Non-Hispanic	yes	5.338809035	14.44922782	2.670640975	1	0	0
F123	Sub_F123_1	AP	Male	Caucasian	Non-Hispanic	no	13.28131417	17.16477066	2.842859066	0	0	1
F123	Sub_F123_2	AP	Female	Caucasian	Hispanic or Latino	no	11.37029432	22.21706138	3.100860524	0	0	1
F124	Sub_F124_1	AP	Male	Caucasian	Hispanic or Latino	no	13.07871321	17.16477066	2.842859066	0	0	1
F124	Sub_F124_2	AP	Female	Caucasian	Non-Hispanic	no	11.69883642	14.17120698	2.651212229	0	0	1
F125	Sub_F125_1	AP	Female	Caucasian	Non-Hispanic	no	13.72758385	24.39219001	3.194263	0	0	1
F125	Sub_F125_2	BP	Male	Caucasian	Non-Hispanic	yes	7.033538673	17.04110116	2.835628141	0	0	1
F126	Sub_F126_1	AP	Male	Caucasian	Non-Hispanic	no	11.91512663	18.2007509	2.901462851	0	0	1
F126	Sub_F126_2	AP	Male	Caucasian	Non-Hispanic	yes	17.98767968	27.99616887	3.332067675	0	0	1
F127	Sub_F127_1	AP	Female	African American	Non-Hispanic	no	13.31964408	17.75426783	2.876625928	0	0	1
F127	Sub_F127_2	AP	Female	Other	Non-Hispanic	no	11.24435318	17.92423585	2.886153755	1	0	1
F127	Sub_F127_3	AP	Female	Other	Non-Hispanic	no	10.11909651	25.07975052	3.222060768	1	0	1
F128	Sub_F128_1	AP	Male	African American	Non-Hispanic	no	10.06160164	19.13910072	2.951733401	1	0	0
F128	Sub_F128_2	AP	Male	African American	Non-Hispanic	no	9.237508558	17.55582536	2.865385824	1	0	0
F129	Sub_F129_1	BP	Male	Caucasian	Non-Hispanic	yes	14.28884326	19.52969461	2.971936108	0	0	1
F129	Sub_F129_2	BP	Female	Other	Non-Hispanic	yes	8.843258042	20.36958642	3.014042927	0	0	1
F130	Sub_F130_1	BP	Female	African American	Non-Hispanic	yes	11.3045859	24.11073409	3.182657139	1	0	1
F130	Sub_F130_2	BP	Female	African American	Non-Hispanic	yes	11.3045859	21.32087962	3.059686856	1	0	1
F130	Sub_F130_3	BP	Male	African American	Non-Hispanic	yes	14.11909651	23.03691766	3.137098045	0	0	1
F131	Sub_F131_1	AP	Male	Caucasian	Non-Hispanic	no	13.70568104	30.11964263	3.405177538	0	1	0
F131	Sub_F131_2	BP	Male	Caucasian	Non-Hispanic	yes	17.23477071	26.49932775	3.277119365	0	1	0
F132	Sub_F132_1	AP	Male	Caucasian	Non-Hispanic	no	8.936344967	15.46750143	2.738741141	0	0	1
F132	Sub_F132_2	BP	Male	Caucasian	Non-Hispanic	yes	14.69678303	19.19743138	2.954776488	0	0	1
F133	Sub_F133_1	AP	Female	Other	Non-Hispanic	no	13.50308008	21.7893287	3.081420341	0	1	0
F133	Sub_F133_2	BP	Male	Other	Non-Hispanic	yes	17.16906228	16.78756606	2.820638497	0	1	0
F134	Sub_F134_1	AP	Male	Caucasian	Non-Hispanic	no	11.71252567	18.02300919	2.89164923	1	0	1
F134	Sub_F134_2	AP	Male	Caucasian	Non-Hispanic	yes	16.09582478	22.23993795	3.101889679	0	0	1
F134	Sub_F134_3	AP	Female	Caucasian	Hispanic or Latino	no	10.09445585	15.94812432	2.769341225	1	0	1
F134	Sub_F134_4	BP	Male	Caucasian	Non-Hispanic	yes	11.54004107	13.56016882	2.607136732	1	0	0
F135	Sub_F135_1	AP	Female	Caucasian	Non-Hispanic	no	9.984941817	14.83885239	2.697248903	1	0	0
F135	Sub_F135_2	AP	Female	Caucasian	Non-Hispanic	no	8.167008898	17.69878574	2.873496035	1	0	0
F136	Sub_F136_1	AP	Male	Other	Non-Hispanic	no	10.31622177	22.31420185	3.10522333	1	0	1
F136	Sub_F136_2	AP	Male	Caucasian	Non-Hispanic	yes	8.769336075	16.26936543	2.789283918	1	0	0
F136	Sub_F136_3	BP	Female	Other	Non-Hispanic	yes	16.24093087	24.27616305	3.189494924	0	1	1
F136	Sub_F136_4	BP	Male	Other	Non-Hispanic	yes	14.12731006	28.2454261	3.340931537	0	1	1
F136	Sub_F136_5	BP	Female	Other	Non-Hispanic	yes	6.787132102	20.44514905	3.017745644	1	0	1
F137	Sub_F137_1	AP	Male	Caucasian	Hispanic or Latino	no	10.54620123	14.86689555	2.699136966	1	0	1
F137	Sub_F137_2	AP	Male	Other	Hispanic or Latino	no	12.37234771	24.41211827	3.195079659	0	0	1
F137	Sub_F137_3	AP	Female	Other	Non-Hispanic	no	7.238877481	16.78333131	2.82038621	1	0	1
F138	Sub_F138_1	AP	Female	Caucasian	Non-Hispanic	no	12.88158795	23.5402569	3.158712015	0	0	1
F138	Sub_F138_2	AP	Female	Other	Non-Hispanic	no	8.736481858	19.05639844	2.947402921	0	0	1
F138	Sub_F138_3	BP	Female	Caucasian	Non-Hispanic	yes	7.011635866	19.68593217	2.979904278	0	0	1
F139	Sub_F139_1	AP	Female	Other	Non-Hispanic	no	14.10814511	27.40857119	3.310855782	0	1	1
F139	Sub_F139_2	AP	Male	African American	Non-Hispanic	no	11.67419576	31.83340222	3.460516123	0	0	1
F139	Sub_F139_3	BP	Female	Other	Non-Hispanic	yes	14.22039699	27.28178059	3.306219102	0	1	0
F140	Sub_F140_1	AP	Male	Caucasian	Non-Hispanic	no	12.03559206	15.58047659	2.74601863	0	1	1
F140	Sub_F140_2	AP	Female	Caucasian	Non-Hispanic	yes	15.18138262	36.58007316	3.599503643	0	1	0
F140	Sub_F140_3	BP	Female	Caucasian	Non-Hispanic	yes	9.779603008	15.0174939	2.709215782	1	0	1
F140	Sub_F140_4	BP	Male	Caucasian	Non-Hispanic	yes	8.375085558	17.71733895	2.874543762	1	0	1
F141	Sub_F141_1	AP	Female	Other	Non-Hispanic	no	12.1724846	19.47559574	2.969162181	0	1	0
F141	Sub_F141_2	AP	Female	Caucasian	Non-Hispanic	yes	17.08692676	19.83968977	2.987684465	0	1	0
F142	Sub_F142_1	AP	Female	Caucasian	Non-Hispanic	no	13.62080767	19.52969461	2.971936108	0	1	1
F142	Sub_F142_2	AP	Male	Caucasian	Non-Hispanic	no	16.39425052	17.43376825	2.85840903	0	1	0
F142	Sub_F142_3	BP	Male	Caucasian	Non-Hispanic	yes	9.100616017	23.14630473	3.141835145	0	0	1
F143	Sub_F143_1	AP	Female	Caucasian	Non-Hispanic	no	8.8788501	18.921483	2.940297943	1	0	0
F143	Sub_F143_2	BP	Female	Caucasian	Non-Hispanic	yes	7.44421629	11.62921324	2.453520315	1	0	0
F143	Sub_F143_3	BP	Female	Caucasian	Non-Hispanic	yes	7.09650924	18.27447795	2.905505439	1	0	0
F144	Sub_F144_1	AP	Male	Caucasian	Non-Hispanic	no	13.09787817	25.68531265	3.245919336	0	0	1
F144	Sub_F144_2	BP	Male	Caucasian	Non-Hispanic	yes	8.366872008	19.28338563	2.959243877	1	0	1
F144	Sub_F144_3	BP	Female	Caucasian	Non-Hispanic	yes	7.227926078	15.62375569	2.748792557	1	0	1
F145	Sub_F145_1	AP	Female	African American	Non-Hispanic	no	7.225188228	15.27717331	2.726359774	0	0	1
F145	Sub_F145_2	AP	Male	Caucasian	Non-Hispanic	yes	16.22724162	16.04887249	2.775638597	0	0	1
F146	Sub_F146_1	AP	Female	Other	Hispanic or Latino	no	13.98767968	20.25442938	3.008373504	0	1	0
F146	Sub_F146_2	AP	Male	Other	Non-Hispanic	no	16.05201917	20.22317117	3.006829035	0	1	0
F147	Sub_F147_1	AP	Female	Caucasian	Non-Hispanic	no	6.809034908	16.61314383	2.810194179	0	0	1
F147	Sub_F147_2	AP	Male	Other	Hispanic or Latino	no	14.10814511	18.29003658	2.906356462	0	0	1
F148	Sub_F148_1	AP	Female	Caucasian	Non-Hispanic	no	13.36344969	20.36065288	3.013604258	0	0	1
F148	Sub_F148_2	BP	Male	Caucasian	Non-Hispanic	yes	6.877481178	14.06138012	2.643432041	0	0	1
F149	Sub_F149_1	AP	Male	Caucasian	Non-Hispanic	no	12.7008898	15.62375569	2.748792557	0	0	1
F149	Sub_F149_2	AP	Male	Caucasian	Non-Hispanic	no	10.00684463	16.30183784	2.791277852	0	0	1
F150	Sub_F150_1	AP	Female	Other	Non-Hispanic	no	9.075975358	14.06896979	2.643971648	0	0	1
F150	Sub_F150_2	AP	Male	Caucasian	Non-Hispanic	yes	17.40725531	20.52645239	3.021714415	0	0	1
F151	Sub_F151_1	AP	Male	African American	Non-Hispanic	no	9.347022583	14.57253999	2.679138935	1	0	1
F151	Sub_F151_2	BP	Male	African American	Non-Hispanic	yes	10.22039699	22.7771116	3.125756155	1	0	1
F151	Sub_F151_3	BP	Female	African American	Non-Hispanic	yes	14.77891855	18.56128001	2.921077691	0	0	1
F152	Sub_F152_1	AP	Female	Caucasian	Non-Hispanic	no	13.22108145	28.34241395	3.344359409	0	1	0
F152	Sub_F152_2	AP	Male	Caucasian	Non-Hispanic	yes	12.71731691	15.67484407	2.752057139	0	1	0
F153	Sub_F153_1	AP	Male	Caucasian	Hispanic or Latino	no	13.0403833	19.57755085	2.974383545	0	1	0
F153	Sub_F153_2	BP	Female	Caucasian	Non-Hispanic	yes	16.19986311	25.60605121	3.242828699	0	1	0
F154	Sub_F154_1	AP	Female	Caucasian	Non-Hispanic	no	9.826146475	14.64242889	2.683923403	1	0	0
F154	Sub_F154_2	AP	Female	Caucasian	Non-Hispanic	no	9.826146475	15.1072679	2.715175946	1	0	0
F155	Sub_F155_1	AP	Male	Other	Non-Hispanic	no	9.451060917	17.56996747	2.866191051	0	0	1
F155	Sub_F155_2	AP	Female	Caucasian	Non-Hispanic	no	14.38740588	21.6328925	3.074214957	0	0	1
F156	Sub_F156_1	AP	Male	Caucasian	Hispanic or Latino	no	10.09993155	16.71983368	2.81659566	1	0	0
F156	Sub_F156_2	AP	Male	Other	Hispanic or Latino	no	8.3449692	18.84224936	2.936101655	1	0	0
F156	Sub_F156_3	AP	Female	Other	Hispanic or Latino	no	7.293634497	14.05552365	2.643015461	1	0	0
F157	Sub_F157_1	AP	Male	African American	Non-Hispanic	no	13.5523614	26.62546916	3.281868245	0	0	1
F157	Sub_F157_2	AP	Female	African American	Non-Hispanic	no	11.09924709	24.12899548	3.183414249	1	0	1
F157	Sub_F157_3	AP	Male	African American	Non-Hispanic	yes	8.952772075	16.26936543	2.789283918	1	0	1
F158	Sub_F158_1	AP	Female	Other	Hispanic or Latino	no	12.28199863	23.24038908	3.145891674	0	1	0
F158	Sub_F158_2	AP	Male	Other	Non-Hispanic	no	14.64202601	20.3108824	3.011156821	0	1	0
F158	Sub_F158_3	BP	Female	African American	Non-Hispanic	yes	13.74401095	17.85136148	2.882079779	0	1	0
F159	Sub_F159_1	AP	Female	Caucasian	Non-Hispanic	no	12.81587953	18.6080126	2.923592273	0	0	1
F159	Sub_F159_2	AP	Male	Caucasian	Non-Hispanic	no	10.45585216	15.67197716	2.751874223	0	0	1
F160	Sub_F160_1	AP	Male	Caucasian	Non-Hispanic	no	12.39151267	17.55843512	2.865534468	0	1	1
F160	Sub_F160_2	BP	Male	Caucasian	Hispanic or Latino	yes	7.214236824	17.43146296	2.858276789	1	0	1
F160	Sub_F160_3	BP	Male	Caucasian	Hispanic or Latino	yes	5.240246407	17.56626904	2.865980531	1	0	1
F160	Sub_F160_4	BP	Male	Caucasian	Hispanic or Latino	yes	13.94387406	29.75787729	3.39309388	0	1	1
F160	Sub_F160_5	BP	Male	Caucasian	Non-Hispanic	yes	13.80971937	21.6328925	3.074214957	0	1	1
F161	Sub_F161_1	AP	Male	Caucasian	Non-Hispanic	no	8.862423	14.64725514	2.684252955	1	0	0
F161	Sub_F161_2	BP	Male	Caucasian	Non-Hispanic	yes	5.508555783	18.15777392	2.899098784	1	0	0
F162	Sub_F162_1	AP	Male	Caucasian	Non-Hispanic	no	8.851471592	15.6778002	2.752245712	1	0	0
F162	Sub_F162_2	BP	Female	Caucasian	Non-Hispanic	yes	8.377823408	21.09207018	3.048897149	1	0	0
F163	Sub_F163_1	AP	Male	Caucasian	Non-Hispanic	no	10.10814511	16.26895173	2.78925849	0	0	1
F163	Sub_F163_2	BP	Female	Caucasian	Non-Hispanic	yes	17.16632443	19.48540959	2.969665959	0	0	1
F163	Sub_F163_3	BP	Female	Caucasian	Non-Hispanic	yes	5.642710473	15.94260785	2.768995264	0	0	1
F164	Sub_F164_1	AP	Male	African American	Non-Hispanic	no	10.05612594	22.86767813	3.129724478	0	0	1
F164	Sub_F164_2	AP	Male	African American	Non-Hispanic	no	12.1615332	22.26385186	3.10296437	0	0	1
F165	Sub_F165_1	AP	Male	African American	Non-Hispanic	no	9.815195075	19.83484609	2.987440294	0	0	1
F165	Sub_F165_2	AP	Female	Other	Hispanic or Latino	no	12.67351129	20.49412398	3.02013821	0	0	1
F166	Sub_F166_1	AP	Male	Caucasian	Non-Hispanic	no	12.11225188	18.47116205	2.916210708	0	0	1
F166	Sub_F166_2	BP	Male	Caucasian	Non-Hispanic	yes	6.737850788	18.88408488	2.938319497	0	0	1
F167	Sub_F167_1	AP	Male	Other	Non-Hispanic	no	10.00684463	12.87357799	2.555176993	0	0	1
F167	Sub_F167_2	AP	Male	Other	Hispanic or Latino	no	12.78850103	31.45886292	3.448680753	0	0	1
F168	Sub_F168_1	AP	Female	Caucasian	Hispanic or Latino	no	14.11635866	21.5398728	3.069905766	0	0	1
F168	Sub_F168_2	BP	Male	Other	Hispanic or Latino	yes	6.532511978	15.61568557	2.748275894	0	0	1
F169	Sub_F169_1	AP	Female	African American	Non-Hispanic	no	13.78234086	21.6328925	3.074214957	0	1	0
F169	Sub_F169_2	AP	Female	African American	Non-Hispanic	yes	12.48186174	18.35791294	2.910060704	0	1	0
F170	Sub_F170_1	AP	Female	Caucasian	Non-Hispanic	no	9.538672142	23.8035059	3.169832877	1	0	0
F170	Sub_F170_2	BP	Female	Caucasian	Non-Hispanic	yes	10.98151951	14.87484839	2.699671759	1	0	0
F171	Sub_F171_1	AP	Male	Caucasian	Non-Hispanic	no	9.618069817	11.20963404	2.416773591	1	0	0
F171	Sub_F171_2	BP	Female	Caucasian	Non-Hispanic	yes	9.075975358	13.78015252	2.623229334	1	0	0
F172	Sub_F172_1	AP	Male	Caucasian	Non-Hispanic	no	12.96098563	18.12872148	2.897497503	0	0	1
F172	Sub_F172_2	AP	Male	Caucasian	Non-Hispanic	yes	10.17385353	16.87365615	2.825753598	0	0	1
F173	Sub_F173_1	AP	Male	Caucasian	Non-Hispanic	no	8.785763175	16.64066856	2.811849612	1	0	1
F173	Sub_F173_2	BP	Male	Caucasian	Non-Hispanic	yes	13.62354552	19.13112942	2.951316821	0	0	1
F173	Sub_F173_3	BP	Male	Caucasian	Non-Hispanic	yes	5.519507187	13.1933937	2.579716227	1	0	1
F174	Sub_F174_1	AP	Female	African American	Non-Hispanic	no	9.002053392	15.67482714	2.752056059	1	0	0
F174	Sub_F174_2	BP	Female	African American	Non-Hispanic	yes	11.50444901	18.30475519	2.907160873	1	0	0
F174	Sub_F174_3	BP	Male	African American	Non-Hispanic	yes	6.978781657	12.55480368	2.530103356	1	0	0
F175	Sub_F175_1	AP	Female	Caucasian	Hispanic or Latino	no	9.163586583	22.07985309	3.094665568	1	0	0
F175	Sub_F175_2	BP	Male	Caucasian	Non-Hispanic	yes	7.704312115	19.03352162	2.94620172	1	0	0
F176	Sub_F176_1	AP	Female	Caucasian	Non-Hispanic	no	12.21629021	15.9130845	2.767141695	0	0	1
F176	Sub_F176_2	AP	Male	Caucasian	Non-Hispanic	yes	9.598904858	20.22049704	3.006696795	0	0	1
F177	Sub_F177_1	AP	Male	Caucasian	Non-Hispanic	no	14.30527037	13.31273458	2.588721064	0	1	0
F177	Sub_F177_2	AP	Male	Caucasian	Non-Hispanic	yes	16.45448323	23.73400387	3.166908782	0	1	0
F178	Sub_F178_1	AP	Female	Caucasian	Non-Hispanic	no	13.15263518	21.58224316	3.071870901	0	0	1
F178	Sub_F178_2	BP	Male	Caucasian	Non-Hispanic	yes	10.19575633	21.09207018	3.048897149	0	0	1
F179	Sub_F179_1	AP	Female	African American	Non-Hispanic	no	12.24914443	29.95323576	3.399637357	0	1	0
F179	Sub_F179_2	AP	Female	African American	Non-Hispanic	no	14.23682409	18.24573545	2.903931379	0	1	0
F179	Sub_F179_3	AP	Female	Other	Non-Hispanic	no	13.34154688	28.19167322	3.339026658	0	1	0
F180	Sub_F180_1	AP	Female	Caucasian	Non-Hispanic	no	8.440793975	16.90069726	2.827354879	1	0	0
F180	Sub_F180_2	AP	Male	Other	Non-Hispanic	no	10.71321013	24.18512034	3.185737582	1	0	0
F181	Sub_F181_1	AP	Male	Other	Non-Hispanic	no	11.98631075	17.76482328	2.877220282	0	0	1
F181	Sub_F181_2	AP	Male	Caucasian	Non-Hispanic	no	17.32238193	25.67819599	3.245642227	0	0	1
F182	Sub_F182_1	AP	Female	Caucasian	Hispanic or Latino	no	13.40725531	28.89103584	3.363531368	0	0	1
F182	Sub_F182_2	BP	Female	Caucasian	Hispanic or Latino	yes	8.5338809	20.22049704	3.006696795	0	0	1
F183	Sub_F183_1	AP	Male	Caucasian	Hispanic or Latino	no	5.065023956	17.63966871	2.87015027	1	0	0
F183	Sub_F183_2	BP	Male	Caucasian	Hispanic or Latino	yes	6.954140999	15.22681729	2.723058169	1	0	0
F184	Sub_F184_1	AP	Female	Other	Non-Hispanic	no	13.32511978	22.49679108	3.11337268	0	0	1
F184	Sub_F184_2	AP	Male	Other	Non-Hispanic	no	10.37645448	20.8997921	3.039739212	0	0	1
F185	Sub_F185_1	AP	Male	African American	Non-Hispanic	no	9.284052017	23.27711555	3.147470713	1	0	0
F185	Sub_F185_2	AP	Female	African American	Non-Hispanic	no	7.23340178	16.47817983	2.802037071	1	0	0
F186	Sub_F186_1	AP	Female	Caucasian	Hispanic or Latino	no	13.89733059	29.00846241	3.367587595	0	0	1
F186	Sub_F186_2	BP	Female	Caucasian	Hispanic or Latino	yes	6.940451745	24.10522307	3.182428542	0	0	1
F187	Sub_F187_1	AP	Male	Caucasian	Non-Hispanic	no	12.61054073	19.75323951	2.983317504	0	0	1
F187	Sub_F187_2	AP	Male	Other	Non-Hispanic	no	8.607802875	16.87751386	2.825982195	0	0	1
F188	Sub_F188_1	AP	Female	Other	Hispanic or Latino	no	12.3504449	22.45914881	3.111698051	0	1	0
F188	Sub_F188_2	BP	Male	Other	Non-Hispanic	yes	16.36960986	16.2439804	2.787722403	0	1	0
F188	Sub_F188_3	BP	Male	Other	Non-Hispanic	yes	14.23682409	26.72873138	3.285739068	0	1	0
F189	Sub_F189_1	AP	Male	Caucasian	Non-Hispanic	no	13.75496236	19.36829218	2.963637305	0	1	0
F189	Sub_F189_2	AP	Male	Caucasian	Non-Hispanic	yes	17.22108145	21.33893234	3.060533214	0	1	0
F190	Sub_F190_1	AP	Male	Other	Non-Hispanic	no	9.281314167	16.30183784	2.791277852	1	0	0
F190	Sub_F190_2	AP	Male	Caucasian	Non-Hispanic	yes	5.500342232	19.77262754	2.984298534	1	0	0
F191	Sub_F191_1	AP	Male	Other	Hispanic or Latino	no	5.968514716	15.25251362	2.724744317	0	0	1
F191	Sub_F191_2	BP	Female	Other	Non-Hispanic	yes	12.95277208	25.50774411	3.238982097	0	0	1
F192	Sub_F192_1	AP	Male	Caucasian	Non-Hispanic	no	7.603011636	15.27717331	2.726359774	1	0	0
F192	Sub_F192_2	BP	Male	Caucasian	Non-Hispanic	yes	6.866529774	16.39529918	2.796994658	1	0	0
F193	Sub_F193_1	AP	Female	Other	Non-Hispanic	no	13.71937029	17.31164066	2.851379146	0	1	0
F193	Sub_F193_2	AP	Male	Other	Hispanic or Latino	no	16.24366872	21.74283475	3.079284266	0	1	0
F193	Sub_F193_3	AP	Male	Other	Non-Hispanic	no	12.56125941	22.46492682	3.111955285	0	1	0
F194	Sub_F194_1	AP	Female	Caucasian	Non-Hispanic	no	13.85626283	19.48540959	2.969665959	0	1	0
F194	Sub_F194_2	AP	Male	Caucasian	Non-Hispanic	no	16.98836413	16.69082739	2.81485931	0	1	0
F195	Sub_F195_1	AP	Male	Caucasian	Non-Hispanic	no	8.366872008	15.60064363	2.747312172	0	0	1
F195	Sub_F195_2	AP	Female	Caucasian	Non-Hispanic	yes	14.59274469	18.79444882	2.933561551	0	0	1
F196	Sub_F196_1	BP	Female	Caucasian	Non-Hispanic	yes	8.632443533	17.56940457	2.866159013	1	0	0
F196	Sub_F196_2	BP	Male	Caucasian	Non-Hispanic	yes	5.864476386	18.33399903	2.908757207	1	0	0
F197	Sub_F197_1	AP	Male	African American	Non-Hispanic	no	9.196440792	16.26893416	2.78925741	0	0	1
F197	Sub_F197_2	AP	Male	African American	Non-Hispanic	no	14.36276523	19.83968977	2.987684465	0	0	1
F198	Sub_F198_1	AP	Female	Caucasian	Non-Hispanic	no	10.14099932	19.04747993	2.946934806	1	0	0
F198	Sub_F198_2	AP	Female	Caucasian	Non-Hispanic	no	10.14099932	18.72077235	2.929633728	1	0	0
F198	Sub_F198_3	AP	Male	Caucasian	Non-Hispanic	yes	6.494182067	15.27656112	2.726319701	1	0	0
F198	Sub_F198_4	BP	Male	Caucasian	Non-Hispanic	yes	11.25804243	24.23679424	3.187871902	1	0	0
F199	Sub_F199_1	AP	Female	Other	Non-Hispanic	no	13.52772074	17.67971378	2.872417868	0	1	1
F199	Sub_F199_2	AP	Female	Other	Non-Hispanic	no	13.52772074	20.98231653	3.043680013	0	1	1
F199	Sub_F199_3	BP	Male	Other	Non-Hispanic	yes	8.991101983	22.18187537	3.099275531	0	0	1
F199	Sub_F199_4	BP	Male	Other	Non-Hispanic	yes	15.28542094	17.33278229	2.852599638	0	1	1
F200	Sub_F200_1	AP	Female	Caucasian	Non-Hispanic	no	14.58453114	19.91113396	2.991279071	0	1	0
F200	Sub_F200_2	BP	Female	Caucasian	Non-Hispanic	yes	16.8569473	47.93652315	3.869877701	0	1	0
F201	Sub_F201_1	AP	Male	Caucasian	Non-Hispanic	no	6.99247091	15.46750143	2.738741141	0	0	1
F201	Sub_F201_2	BP	Male	Caucasian	Non-Hispanic	yes	15.96440794	18.17346582	2.899962608	0	1	1
F201	Sub_F201_3	BP	Female	Caucasian	Non-Hispanic	yes	13.53045859	19.27251777	2.958680131	0	1	1
F202	Sub_F202_1	AP	Female	Other	Non-Hispanic	no	13.02121834	21.25681047	3.056677337	0	1	1
F202	Sub_F202_2	AP	Female	Other	Non-Hispanic	no	11.72073922	23.41124682	3.15321654	0	0	1
F202	Sub_F202_3	BP	Female	Other	Non-Hispanic	yes	14.54072553	29.05243827	3.369102413	0	1	1
F203	Sub_F203_1	AP	Male	Caucasian	Non-Hispanic	no	5.245722108	21.58674508	3.072079473	0	0	1
F203	Sub_F203_2	BP	Male	Caucasian	Non-Hispanic	yes	15.00889802	23.43098453	3.154059272	0	0	1
F204	Sub_F204_1	AP	Male	Caucasian	Non-Hispanic	no	10.39835729	15.46584615	2.738634119	1	0	0
F204	Sub_F204_2	AP	Male	Caucasian	Non-Hispanic	yes	9.957563317	15.46931168	2.73885817	1	0	0
F205	Sub_F205_1	AP	Male	Caucasian	Non-Hispanic	no	12.84052019	20.96726504	3.042962414	0	1	0
F205	Sub_F205_2	AP	Female	Other	Hispanic or Latino	no	15.4770705	23.38249151	3.151987516	0	1	0
F206	Sub_F206_1	AP	Female	Caucasian	Non-Hispanic	no	12.40520192	16.09523219	2.778523091	0	1	1
F206	Sub_F206_2	AP	Female	Caucasian	Non-Hispanic	no	15.55920603	18.0682889	2.894158407	0	1	0
F206	Sub_F206_3	BP	Male	Caucasian	Non-Hispanic	yes	7.159479808	12.49900455	2.525649005	0	0	1
F206	Sub_F206_4	BP	Female	Caucasian	Non-Hispanic	yes	16.82956879	22.39671817	3.108914438	0	1	1
F207	Sub_F207_1	AP	Male	Other	Non-Hispanic	no	12.21629021	23.77704755	3.168720727	0	0	1
F207	Sub_F207_2	BP	Male	African American	Non-Hispanic	yes	5.095140315	13.12151357	2.57425314	0	0	1
F208	Sub_F208_1	AP	Male	African American	Non-Hispanic	no	12.50650239	21.92685695	3.08771223	0	1	1
F208	Sub_F208_2	AP	Female	Caucasian	Non-Hispanic	yes	17.31143053	17.10865809	2.839584656	0	1	1
F208	Sub_F208_3	AP	Female	Caucasian	Non-Hispanic	yes	15.58932238	21.45596332	3.066002617	0	1	1
F208	Sub_F208_4	AP	Female	African American	Non-Hispanic	no	13.90006845	22.86254573	3.129500014	0	1	1
F208	Sub_F208_5	AP	Male	Caucasian	Non-Hispanic	yes	17.02669404	25.388603	3.234300373	0	1	1
F208	Sub_F208_6	AP	Male	African American	Non-Hispanic	no	10.90485968	20.50617935	3.020726272	1	0	1
F208	Sub_F208_7	AP	Female	African American	Hispanic or Latino	no	10.30253251	17.52040955	2.863366461	1	0	1
F209	Sub_F209_1	AP	Male	Caucasian	Non-Hispanic	no	7.069130733	15.25755744	2.72507495	1	0	0
F209	Sub_F209_2	BP	Male	Caucasian	Non-Hispanic	yes	8.257357974	15.5196407	2.742106364	1	0	0
F210	Sub_F210_1	AP	Male	African American	Non-Hispanic	no	8.974674883	17.99854712	2.890291039	0	0	1
F210	Sub_F210_2	BP	Male	African American	Non-Hispanic	yes	15.29089665	17.38142821	2.855402292	0	1	1
F210	Sub_F210_3	BP	Male	African American	Non-Hispanic	yes	13.84257358	27.43505487	3.311821571	0	1	1
F211	Sub_F211_1	AP	Female	Other	Non-Hispanic	no	13.77138946	22.67964536	3.121467842	0	1	1
F211	Sub_F211_2	AP	Male	African American	Non-Hispanic	no	17.60711841	32.73969988	3.488588405	0	1	0
F211	Sub_F211_3	BP	Female	Caucasian	Hispanic or Latino	yes	11.26351814	16.36608337	2.795211106	1	0	1
F211	Sub_F211_4	BP	Female	Caucasian	Hispanic or Latino	yes	8.903490758	16.90069726	2.827354879	1	0	1
F211	Sub_F211_5	BP	Female	Caucasian	Non-Hispanic	yes	15.90417523	22.29565781	3.104391942	0	1	1
F212	Sub_F212_1	AP	Male	African American	Non-Hispanic	no	12.24914443	24.88891745	3.214422622	0	1	1
F212	Sub_F212_2	AP	Male	African American	Non-Hispanic	no	14.43942505	23.56740829	3.159864753	0	1	0
F212	Sub_F212_3	BP	Male	African American	Non-Hispanic	yes	9.774127308	19.79338196	2.985347637	0	0	1
F212	Sub_F212_4	BP	Male	African American	Non-Hispanic	yes	14.19575633	17.48549648	2.861371765	0	1	1
F213	Sub_F213_1	AP	Female	Caucasian	Non-Hispanic	no	12.45448323	28.3419379	3.344342612	0	1	0
F213	Sub_F213_2	AP	Female	Caucasian	Non-Hispanic	no	14.41478439	19.30319638	2.960270698	0	1	0
F214	Sub_F214_1	AP	Female	African American	Non-Hispanic	no	9.065023958	13.93615669	2.634486664	0	0	1
F214	Sub_F214_2	AP	Male	African American	Non-Hispanic	yes	14.99794661	18.13111898	2.897629743	0	0	1
F215	Sub_F215_1	AP	Female	Other	Non-Hispanic	no	6.904859685	13.52054321	2.604210248	0	0	1
F215	Sub_F215_2	BP	Female	Other	Non-Hispanic	yes	15.69883642	22.49674499	3.113370632	0	0	1
F216	Sub_F216_1	AP	Male	Caucasian	Non-Hispanic	no	13.10335387	20.48484097	3.019685148	0	0	1
F216	Sub_F216_2	BP	Female	Caucasian	Non-Hispanic	yes	11.09924709	28.28294685	3.342259038	0	0	1
F217	Sub_F217_1	AP	Female	Caucasian	Non-Hispanic	no	9.045859	12.12187942	2.495012036	1	0	0
F217	Sub_F217_2	AP	Female	Caucasian	Non-Hispanic	no	5.894592745	14.56060072	2.6783193	1	0	0
F218	Sub_F218_1	AP	Male	Other	Hispanic or Latino	no	8.906228608	15.34061633	2.730503973	0	0	1
F218	Sub_F218_2	BP	Female	Other	Hispanic or Latino	yes	16.29568788	20.59772479	3.025180623	0	0	1
F219	Sub_F219_1	AP	Female	Other	Non-Hispanic	no	9.297741275	12.11839712	2.494724721	1	0	0
F219	Sub_F219_2	AP	Female	African American	Non-Hispanic	no	5.804243668	15.27718981	2.726360854	1	0	0
F220	Sub_F220_1	AP	Male	Other	Non-Hispanic	no	12.72553046	17.75426783	2.876625928	0	0	1
F220	Sub_F220_2	AP	Female	African American	Non-Hispanic	no	8.616016425	25.31048422	3.231218706	0	0	1
F221	Sub_F221_1	AP	Male	Caucasian	Non-Hispanic	no	9.2073922	16.76953486	2.819563839	1	0	0
F221	Sub_F221_2	BP	Male	Caucasian	Non-Hispanic	yes	8.060232718	11.32874863	2.427343621	1	0	0
F222	Sub_F222_1	AP	Male	Other	Non-Hispanic	no	9.010266942	17.43144414	2.85827571	1	0	1
F222	Sub_F222_2	BP	Male	Other	Non-Hispanic	yes	8.826830942	13.9820227	2.637772412	1	0	1
F222	Sub_F222_3	BP	Male	Other	Non-Hispanic	yes	15.74811773	26.83140901	3.289573179	0	0	1
F223	Sub_F223_1	AP	Male	African American	Hispanic or Latino	no	11.88774812	18.481208	2.916754432	0	0	1
F223	Sub_F223_2	AP	Male	African American	Hispanic or Latino	no	16.24093087	19.39619084	2.965076698	0	0	1
F224	Sub_F224_1	AP	Male	African American	Non-Hispanic	no	9.352498292	15.18974607	2.7206206	1	0	0
F224	Sub_F224_2	BP	Female	African American	Non-Hispanic	yes	11.71252567	18.80637259	2.93419578	1	0	0
F225	Sub_F225_1	AP	Male	Other	Non-Hispanic	no	14.28610541	19.76621341	2.983974087	0	0	1
F225	Sub_F225_2	AP	Female	Caucasian	Non-Hispanic	yes	10.29705681	17.48704798	2.861460491	1	0	1
F225	Sub_F225_3	AP	Female	Caucasian	Non-Hispanic	yes	7.222450377	16.39811093	2.797166141	1	0	1
F226	Sub_F226_1	AP	Female	Caucasian	Non-Hispanic	no	13.49760438	17.67971378	2.872417868	0	1	1
F226	Sub_F226_2	AP	Female	Caucasian	Non-Hispanic	no	10.45311431	16.14189045	2.781417784	0	0	1
F226	Sub_F226_3	BP	Female	Caucasian	Non-Hispanic	yes	14.30800822	24.58940387	3.202315613	0	1	0
F227	Sub_F227_1	AP	Male	Caucasian	Non-Hispanic	no	9.511293633	13.58486486	2.608956295	0	0	1
F227	Sub_F227_2	AP	Female	Caucasian	Non-Hispanic	yes	14.0807666	18.82846971	2.935370071	0	0	1
F228	Sub_F228_1	AP	Male	African American	Non-Hispanic	no	9.713894592	20.27279833	3.009280004	1	0	0
F228	Sub_F228_2	BP	Male	African American	Non-Hispanic	yes	7.613963039	14.86689555	2.699136966	1	0	0
F229	Sub_F229_1	AP	Male	Other	Non-Hispanic	no	13.75770021	18.45906863	2.915555774	0	1	0
F229	Sub_F229_2	AP	Female	Other	Non-Hispanic	no	13.75770021	16.14024348	2.781315748	0	1	0
F230	Sub_F230_1	AP	Female	Other	Non-Hispanic	no	8.783025325	18.921483	2.940297943	1	0	1
F230	Sub_F230_2	AP	Male	Other	Non-Hispanic	no	13.79876797	27.46363305	3.312862695	0	0	1
F230	Sub_F230_3	BP	Female	Caucasian	Non-Hispanic	yes	9.864476383	15.0174939	2.709215782	1	0	0
F231	Sub_F231_1	AP	Male	Caucasian	Non-Hispanic	no	10.05886379	13.12826354	2.574767428	1	0	0
F231	Sub_F231_2	AP	Female	Caucasian	Non-Hispanic	no	6.264202601	20.13999757	3.002707767	1	0	0
F232	Sub_F232_1	AP	Male	Caucasian	Non-Hispanic	no	13.01848049	16.71983368	2.81659566	0	0	1
F232	Sub_F232_2	AP	Male	Caucasian	Non-Hispanic	no	9.5687885	16.87365615	2.825753598	0	0	1
F232	Sub_F232_3	BP	Female	Caucasian	Non-Hispanic	yes	11.41957563	33.18055259	3.501963939	1	0	1
F232	Sub_F232_4	BP	Female	Caucasian	Non-Hispanic	yes	7.701574264	22.88636088	3.130541138	1	0	1
F233	Sub_F233_1	AP	Male	Caucasian	Hispanic or Latino	no	12.89801506	22.67355032	3.121199061	0	1	1
F233	Sub_F233_2	AP	Male	Other	Non-Hispanic	no	17.14442163	29.83703344	3.395750355	0	1	0
F233	Sub_F233_3	AP	Female	Other	Hispanic or Latino	no	14.78439425	18.29003658	2.906356462	0	1	0
F233	Sub_F233_4	BP	Female	Caucasian	Hispanic or Latino	yes	6.869267625	17.18683854	2.84414389	1	0	1
F233	Sub_F233_5	BP	Female	Caucasian	Hispanic or Latino	yes	5.796030117	19.44289597	2.967481758	1	0	1
F234	Sub_F234_1	AP	Female	Other	Non-Hispanic	no	10.61738535	26.90315075	3.292243408	0	0	1
F234	Sub_F234_2	AP	Female	Other	Non-Hispanic	no	12.54483231	16.81446922	2.822239779	0	0	1
F235	Sub_F235_1	AP	Male	Other	Non-Hispanic	no	13.045859	21.41251962	3.06397578	0	0	1
F235	Sub_F235_2	BP	Male	Other	Non-Hispanic	yes	8.06844627	24.41211827	3.195079659	1	0	1
F235	Sub_F235_3	BP	Female	Other	Non-Hispanic	yes	7.101984942	15.91373939	2.767182849	1	0	1
F236	Sub_F236_1	AP	Male	African American	Non-Hispanic	no	13.3798768	16.98234314	2.832174165	0	1	1
F236	Sub_F236_2	AP	Female	Caucasian	Non-Hispanic	yes	17.25941136	18.63756892	2.925179378	0	1	0
F236	Sub_F236_3	BP	Female	African American	Non-Hispanic	yes	7.206023272	24.41211827	3.195079659	0	0	1
F237	Sub_F237_1	AP	Male	Caucasian	Non-Hispanic	no	5.201916496	19.92823829	2.992137735	0	0	1
F237	Sub_F237_2	BP	Male	Caucasian	Non-Hispanic	yes	17.57700205	23.24432224	3.146060897	0	0	1
F238	Sub_F238_1	AP	Male	Caucasian	Non-Hispanic	no	13.3798768	17.97194146	2.888811734	0	0	1
F238	Sub_F238_2	AP	Female	Other	Non-Hispanic	yes	11.1266256	15.60064363	2.747312172	1	0	1
F238	Sub_F238_3	AP	Female	Other	Non-Hispanic	yes	6.735112937	15.97019917	2.770724434	1	0	1
F238	Sub_F238_4	BP	Male	Caucasian	Non-Hispanic	yes	7.003422313	14.32236545	2.661822333	0	0	1
F239	Sub_F239_1	AP	Female	Caucasian	Non-Hispanic	no	12.75564682	21.3993428	3.063360211	0	1	0
F239	Sub_F239_2	AP	Female	Caucasian	Non-Hispanic	no	14.05612594	18.70960002	2.929036762	0	1	0
F240	Sub_F240_1	AP	Male	Other	Non-Hispanic	no	8.982888433	15.46751814	2.738742221	1	0	0
F240	Sub_F240_2	AP	Male	Other	Non-Hispanic	no	7.742642026	13.12151357	2.57425314	1	0	0
F241	Sub_F241_1	AP	Female	Caucasian	Non-Hispanic	no	13.83709788	18.89462527	2.938877504	0	0	1
F241	Sub_F241_2	AP	Male	Other	Non-Hispanic	no	10.19575633	19.05639844	2.947402921	0	0	1
F241	Sub_F241_3	BP	Female	Caucasian	Non-Hispanic	yes	6.746064339	20.91335605	3.040388	0	0	1
F242	Sub_F242_1	AP	Female	Caucasian	Non-Hispanic	no	5.04312115	13.01198156	2.565870591	0	0	1
F242	Sub_F242_2	AP	Female	Other	Hispanic or Latino	no	13.2183436	21.03354207	3.046118405	0	0	1
F243	Sub_F243_1	AP	Female	Caucasian	Non-Hispanic	no	8.70362765	18.45993769	2.915602854	1	0	0
F243	Sub_F243_2	BP	Female	Caucasian	Non-Hispanic	yes	11.3045859	23.02682398	3.136659796	1	0	0
F244	Sub_F244_1	AP	Male	Caucasian	Non-Hispanic	no	12.83504449	23.90434621	3.174060292	0	1	1
F244	Sub_F244_2	AP	Male	Other	Non-Hispanic	no	17.53319644	23.56740829	3.159864753	0	1	0
F244	Sub_F244_3	BP	Male	Caucasian	Non-Hispanic	yes	10.40657084	27.53207215	3.315351585	0	0	1
F245	Sub_F245_1	AP	Female	Caucasian	Hispanic or Latino	no	9.273100617	15.27718981	2.726360854	1	0	0
F245	Sub_F245_2	AP	Male	Other	Non-Hispanic	no	6.46954141	17.93543383	2.8867783	1	0	0
F245	Sub_F245_3	BP	Female	Caucasian	Non-Hispanic	yes	7.40862423	20.65265206	3.02784374	1	0	1
F245	Sub_F245_4	BP	Male	Other	Non-Hispanic	yes	14.91307324	16.97350027	2.83165332	0	0	1
F246	Sub_F246_1	AP	Male	African American	Non-Hispanic	no	8.205338809	17.89630197	2.884594098	1	0	1
F246	Sub_F246_2	AP	Female	Caucasian	Non-Hispanic	yes	13.54962354	22.45914881	3.111698051	0	0	1
F246	Sub_F246_3	AP	Male	African American	Non-Hispanic	no	6.81724846	16.87365615	2.825753598	1	0	1
F246	Sub_F246_4	BP	Female	African American	Non-Hispanic	yes	9.242984258	29.65894131	3.389763642	1	0	0
F246	Sub_F246_5	BP	Male	African American	Non-Hispanic	yes	10.40930869	31.91775163	3.463162332	1	0	0
F247	Sub_F247_1	AP	Female	Caucasian	Hispanic or Latino	no	7.299110198	14.34210399	2.663199546	1	0	1
F247	Sub_F247_2	BP	Female	Caucasian	Hispanic or Latino	yes	8.53114305	15.22681729	2.723058169	1	0	1
F247	Sub_F247_3	BP	Male	Caucasian	Hispanic or Latino	yes	7.561943874	12.81636209	2.550722643	1	0	1
F247	Sub_F247_4	BP	Male	Caucasian	Hispanic or Latino	yes	13.4017796	14.70262724	2.688026202	0	1	1
F247	Sub_F247_5	BP	Female	Caucasian	Hispanic or Latino	yes	12.49281314	22.31384463	3.105207321	0	1	1
F248	Sub_F248_1	AP	Female	African American	Non-Hispanic	no	11.70157427	27.45671352	3.312610711	1	0	1
F248	Sub_F248_2	AP	Female	African American	Non-Hispanic	no	8.733744008	17.01982642	2.834378925	1	0	1
F248	Sub_F248_3	AP	Male	African American	Non-Hispanic	no	17.72210814	20.9205219	3.040730586	0	0	1
F249	Sub_F249_1	AP	Female	Caucasian	Non-Hispanic	no	13.65639973	17.00516274	2.833516989	0	0	1
F249	Sub_F249_2	AP	Male	Caucasian	Non-Hispanic	yes	10.6201232	15.6935046	2.753246907	0	0	1
F250	Sub_F250_1	AP	Male	African American	Non-Hispanic	no	6.855578371	16.10527013	2.779146556	1	0	0
F250	Sub_F250_2	BP	Male	African American	Non-Hispanic	yes	7.400410678	17.66164878	2.871395553	1	0	0
F251	Sub_F251_1	AP	Male	Other	Non-Hispanic	no	12.5338809	19.36829218	2.963637305	0	1	0
F251	Sub_F251_2	AP	Male	Caucasian	Non-Hispanic	yes	16.91444217	20.17530435	3.0044593	0	1	0
F252	Sub_F252_1	AP	Female	Other	Non-Hispanic	no	9.908282	16.73418637	2.817453715	1	0	0
F252	Sub_F252_2	BP	Female	Caucasian	Non-Hispanic	yes	11.3045859	29.29454192	3.377401216	1	0	0
F253	Sub_F253_1	AP	Male	Caucasian	Non-Hispanic	no	9.538672142	15.24511876	2.724259371	1	0	0
F253	Sub_F253_2	BP	Male	Caucasian	Non-Hispanic	yes	8.837782342	16.26936543	2.789283918	1	0	0
F254	Sub_F254_1	AP	Female	Caucasian	Non-Hispanic	no	8.69815195	16.90069726	2.827354879	0	0	1
F254	Sub_F254_2	AP	Female	Caucasian	Non-Hispanic	yes	16.20533881	21.6328925	3.074214957	0	1	1
F254	Sub_F254_3	AP	Male	Caucasian	Non-Hispanic	yes	14.2696783	21.6328925	3.074214957	0	1	1
F255	Sub_F255_1	AP	Male	Caucasian	Non-Hispanic	no	11.58384668	18.98548882	2.943674941	1	0	1
F255	Sub_F255_2	AP	Female	Caucasian	Non-Hispanic	yes	12.76933608	17.57672515	2.866575592	0	0	1
F255	Sub_F255_3	BP	Male	Caucasian	Non-Hispanic	yes	5.631759069	15.20971349	2.721934269	1	0	0
F256	Sub_F256_1	AP	Female	Caucasian	Non-Hispanic	no	9.806981517	19.77080196	2.984206201	1	0	0
F256	Sub_F256_2	AP	Male	Caucasian	Non-Hispanic	no	7.148528405	17.16070799	2.842622351	1	0	0
F257	Sub_F257_1	AP	Male	African American	Non-Hispanic	no	13.17727584	28.19167322	3.339026658	0	1	0
F257	Sub_F257_2	AP	Female	African American	Non-Hispanic	no	12.21629021	22.31420185	3.10522333	0	1	0
F258	Sub_F258_1	AP	Male	Caucasian	Non-Hispanic	no	13.91649555	15.44829359	2.73749855	0	0	1
F258	Sub_F258_2	AP	Male	Caucasian	Non-Hispanic	no	11.50171116	15.6935046	2.753246907	1	0	1
F258	Sub_F258_3	AP	Female	Caucasian	Non-Hispanic	no	7.887748118	16.87751386	2.825982195	1	0	1
F258	Sub_F258_4	BP	Female	Caucasian	Hispanic or Latino	yes	9.859000683	16.81446922	2.822239779	0	0	1
F259	Sub_F259_1	AP	Female	African American	Non-Hispanic	no	12.72826831	21.48266408	3.067246288	0	0	1
F259	Sub_F259_2	AP	Female	African American	Non-Hispanic	yes	11.51266256	21.0608689	3.047416764	0	0	1
F260	Sub_F260_1	AP	Male	Caucasian	Non-Hispanic	no	14.11635866	18.88124772	2.938169245	0	1	0
F260	Sub_F260_2	BP	Male	Caucasian	Non-Hispanic	yes	17.52498289	27.80269025	3.325132788	0	1	0
F260	Sub_F260_3	BP	Female	Caucasian	Non-Hispanic	yes	15.60301163	30.78527009	3.427036332	0	1	0
F261	Sub_F261_1	AP	Female	Caucasian	Non-Hispanic	no	14.14373717	20.80085817	3.034994244	0	1	0
F261	Sub_F261_2	AP	Male	Caucasian	Non-Hispanic	no	17.2128679	25.03624109	3.220324419	0	1	0
F262	Sub_F262_1	AP	Female	African American	Non-Hispanic	no	6.981519508	14.95889887	2.705306365	1	0	1
F262	Sub_F262_2	AP	Female	Caucasian	Non-Hispanic	yes	16.62149213	19.96882384	2.994172249	0	1	1
F262	Sub_F262_3	AP	Male	Caucasian	Non-Hispanic	yes	14.98151951	18.88124772	2.938169245	0	1	1
F262	Sub_F262_4	AP	Female	Caucasian	Non-Hispanic	yes	11.87953457	19.52969461	2.971936108	1	0	1
F263	Sub_F263_1	AP	Female	Caucasian	Non-Hispanic	no	8.884325808	15.60062678	2.747311092	0	0	1
F263	Sub_F263_2	AP	Female	Caucasian	Non-Hispanic	no	15.19233402	25.68531265	3.245919336	0	0	1
F264	Sub_F264_1	AP	Female	Caucasian	Non-Hispanic	no	9.336071183	15.67196023	2.751873143	1	0	0
F264	Sub_F264_2	BP	Female	Caucasian	Non-Hispanic	yes	7.518138262	19.68593217	2.979904278	1	0	0
F265	Sub_F265_1	AP	Female	Caucasian	Non-Hispanic	no	13.13073238	18.29003658	2.906356462	0	0	1
F265	Sub_F265_2	AP	Male	Caucasian	Non-Hispanic	yes	11.09924709	14.13812997	2.648875401	1	0	1
F265	Sub_F265_3	AP	Male	Caucasian	Non-Hispanic	yes	9.371663242	13.41652151	2.596486896	1	0	1
F265	Sub_F265_4	AP	Male	Caucasian	Non-Hispanic	yes	6.611909651	13.5153596	2.603826787	1	0	1
F266	Sub_F266_1	AP	Male	Other	Non-Hispanic	no	12.30663929	21.03354207	3.046118405	0	1	1
F266	Sub_F266_2	AP	Male	Other	Hispanic or Latino	no	10.87200548	21.10879002	3.049689542	0	0	1
F266	Sub_F266_3	BP	Male	Other	Non-Hispanic	yes	17.14168378	23.08821094	3.139322138	0	1	0
F266	Sub_F266_4	BP	Female	Caucasian	Non-Hispanic	yes	15.59479808	23.02821134	3.136720044	0	1	0
F267	Sub_F267_1	AP	Male	Other	Hispanic or Latino	no	13.18275154	16.81621649	2.822343688	0	1	0
F267	Sub_F267_2	AP	Male	Caucasian	Non-Hispanic	yes	17.00752909	19.19743138	2.954776488	0	1	0
F267	Sub_F267_3	AP	Female	Caucasian	Non-Hispanic	no	16.20807666	20.52645239	3.021714415	0	1	0
F268	Sub_F268_1	AP	Female	Other	Non-Hispanic	no	12.09308693	15.67197716	2.751874223	0	1	0
F268	Sub_F268_2	AP	Male	Other	Hispanic or Latino	no	15.14852841	16.2439804	2.787722403	0	1	0
F269	Sub_F269_1	AP	Male	African American	Non-Hispanic	no	8.993839833	20.17736306	3.004561335	1	0	0
F269	Sub_F269_2	BP	Male	African American	Non-Hispanic	yes	7.290896646	17.71733895	2.874543762	1	0	0
F270	Sub_F270_1	AP	Male	Caucasian	Non-Hispanic	no	9.667351133	16.71983368	2.81659566	1	0	0
F270	Sub_F270_2	AP	Female	Caucasian	Non-Hispanic	no	7.359342916	11.20964614	2.41677467	1	0	0
F271	Sub_F271_1	AP	Female	Other	Non-Hispanic	no	9.196440792	13.78015252	2.623229334	1	0	0
F271	Sub_F271_2	AP	Male	African American	Non-Hispanic	no	7.181382615	14.51691077	2.67531423	1	0	0
F271	Sub_F271_3	AP	Male	African American	Non-Hispanic	no	7.181382615	14.76720234	2.692408664	1	0	0
F272	Sub_F272_1	AP	Female	Other	Hispanic or Latino	no	12.74469542	17.74133548	2.875897255	0	0	1
F272	Sub_F272_2	AP	Female	Other	Non-Hispanic	no	7.868583163	22.4982082	3.11343567	0	0	1
